# Supplementary material for: Towards neonatal mortality risk classification: A data-driven approach using neonatal, maternal, and social factors
Source: Inform Med Unlocked. 2020;20:100398. doi: 10.1016/j.imu.2020.100398 (PMC7568208; doi:10.1016/j.imu.2020.100398)
Supplement: Multimedia component 1 [file mmc1.xml]

<?xml version="1.0" encoding="UTF-8" standalone="no"?><data:data><datasets><author>tiagojc@gmail.com</author><type>1</type><dataset><name>SPNeoDeath: A Demographic and Epidemiological Dataset having infant, mother, prenatal care and childbirth data related to Births and Neonatal Deaths in São Paulo city Brazil – 2012-2018</name><caption/><description>SPNeodeath dataset births and deaths of infants from neonatal period from São Paulo city between 2012 and 2018, containing more than 1.4 million records. The dataset was created from SINASC and SIM Brazilian information systems for births and deaths respectively. SPNeodeath has 23 features with socioeconomic maternal condition features, maternal obstetrics features, newborn related features and previous care related features, besides a label feature describing if the subject survived, or not.</description><filetype><name/></filetype><filesize/><source>0</source><sourcename>Original Data</sourcename><access><type>1</type><name>Data available in data repository</name><reponame>synapse</reponame><PersistentId>10.7303/syn22240254</PersistentId><deeplinkurl>https://doi.org/10.7303/syn22240254</deeplinkurl></access></dataset></datasets></data:data>
